# Supplementary material for: Easily Processable, Highly Transparent and Conducting Thiol-Functionalized Reduced Graphene Oxides Langmuir-Blodgett Films
Source: Molecules. 2021 May 4;26(9):2686. doi: 10.3390/molecules26092686 (PMC8124529; doi:10.3390/molecules26092686)
Supplement: Supplementary file 1 [file molecules-26-02686-s001.zip]

Archive with 1 entries (1 files):
- molecules-1188069-supplementary.pdf
